# Supplementary material for: Social Support and Disease Acceptance in Patients with Diabetic Foot Syndrome and Their Relationship with the Metabolic Control of the Disease
Source: J Clin Med. 2025 May 13;14(10):3412. doi: 10.3390/jcm14103412 (PMC12112424; doi:10.3390/jcm14103412)
Supplement: Supplementary file 1 [file jcm-14-03412-s001.zip]

Archive with 1 entries (1 files):
- jcm-3569410-supplementary.pdf
